# Supplementary material for: Septal wall synthesis is sufficient to change ameba-like cells into uniform oval-shaped cells in Escherichia coli L-forms
Source: Commun Biol. 2024 Nov 26;7:1569. doi: 10.1038/s42003-024-07279-y (PMC11589767; doi:10.1038/s42003-024-07279-y)
Supplement: Supplementary file 3 — Supplementary Data [file 42003_2024_7279_MOESM3_ESM.xlsx]

## Sheet: WT
area	legth	W.max
2.06939	2.13632	1.19136
2.61463	2.26013	1.39358
3.89814	2.72002	1.73778
3.08877	2.78714	1.47495
1.67942	1.64619	1.28408
1.27272	1.38274	1.2391
1.28755	1.33125	1.23606
1.13698	1.37216	1.02435
1.24775	1.45452	1.1116
2.71533	2.19461	1.59995
3.20432	2.35345	1.64971
1.94435	2.01683	1.31738
1.91721	1.71045	1.5181
1.72525	1.59418	1.34966
2.60943	2.12862	1.43971
1.35345	1.44173	1.32717
1.24095	1.31008	1.18018
1.25447	1.41076	1.09739
0.999294	1.26911	1.01962
1.85832	2.0485	1.14679
1.08159	1.29008	1.08205
1.28142	1.34013	1.26532
0.825583	1.18668	0.909141
1.01177	1.25469	0.979576
1.53289	1.76783	1.11041
0.596409	1.43304	0.520854
0.976893	1.2757	0.991568
1.52276	1.64491	1.25244
1.02717	1.23	1.0094
2.19455	1.6764	1.66329
0.915395	1.11158	1.07511
1.68842	1.7428	1.37599
1.54036	1.47803	1.21664
1.5934	1.66348	1.24421
1.76902	1.71705	1.24055
1.10881	1.36307	1.03179
1.2722	1.56022	1.07197
1.73345	1.77834	1.28912
1.23521	1.43974	1.13762
1.06559	1.41345	0.944162
1.29792	1.39503	1.14841
1.09949	1.35424	0.965082
0.888541	1.33173	0.928321
1.52339	1.70674	1.20977
1.47501	1.5883	1.28983
2.01278	1.71739	1.50833
1.75186	1.78175	1.24877
2.0117	1.9542	1.343
2.28777	1.77566	1.69218
1.84168	1.63561	1.3984
1.47664	1.90462	1.17708
2.67207	2.07692	1.57356
2.02711	1.98193	1.21139
1.0976	1.36894	1.04587
0.897351	1.1446	1.0936
1.28321	1.589	1.04206
1.41423	1.4835	1.2505
1.67537	1.55943	1.3533
1.44278	1.56688	1.05827
3.70134	2.64761	1.91061
4.30148	2.30836	2.46398
2.64449	1.80261	1.72876
4.23245	2.42984	2.50258
2.78102	1.77153	1.92941
1.39579	1.39564	1.25991
1.00701	1.32521	0.907943
0.998638	1.24919	1.00393
1.53092	1.47662	1.37681
0.964074	1.21063	1.07349
1.27147	1.54986	1.03939
1.42346	1.65271	1.1341
1.6698	1.81136	1.13722
0.961886	1.18859	1.03956
1.27741	1.43158	1.07684
0.696366	0.976548	0.860401
0.68641	0.997953	0.901916
1.14283	1.63347	0.924806
0.881727	1.1041	1.02451
1.17381	1.44764	1.13169
2.67581	2.11448	1.50021
1.07586	1.40633	1.09618
1.53265	1.47761	1.33375
1.43331	1.5301	1.25974
1.78047	2.10746	1.41259
1.0498	1.29822	1.00403
1.05109	1.26597	1.10867
1.18902	1.40797	1.13905
0.998333	1.26567	1.00747
0.767711	0.970033	0.859159
1.23623	1.33134	1.18215
0.980074	1.15214	1.015
0.787699	1.01529	0.946619
0.906105	1.26991	0.900565
0.641602	0.934333	0.908058
0.693844	1.0263	0.882974
0.771556	1.1965	0.895499
0.707351	1.00867	0.920096
0.69811	1.02092	0.851074
0.990113	1.24242	1.03868
2.11345	1.85971	1.40552
2.073	2.17487	1.12632
1.63462	1.5289	1.40214
1.7532	1.78133	1.31209
1.17297	1.29917	1.11407
1.25344	1.2706	1.21259
1.24569	1.42404	1.09366
2.21733	1.85377	1.59233
0.987058	1.25853	1.05294
1.56647	1.44994	1.37652
1.18677	1.45496	1.06368
1.22773	1.46302	1.17503
1.01319	1.23107	1.01303
1.91113	1.93347	1.21362
1.46446	1.58521	1.15618
0.786923	1.1657	0.86548
2.316	1.99024	1.5313
2.55694	2.0509	1.63175
1.73027	1.72345	1.26264
2.35729	1.842	1.74173
2.82369	2.35395	1.61352
1.74806	1.94282	1.14913
1.28018	1.40576	1.20122
1.14548	1.36391	1.07581
2.62416	3.42923	0.99173
1.44365	1.46891	1.20361
1.03388	1.16534	1.23667
0.857648	1.19956	0.896052
1.38956	1.42766	1.26152
0.653007	1.01533	0.832298
1.7316	1.47341	1.49987
1.44901	1.6872	1.16553
1.28451	1.58547	1.08751
1.11039	1.25543	1.12193
1.23508	1.39519	1.12371
1.54647	1.72641	1.07234
1.72697	1.76454	1.30195
1.57466	1.66432	1.13718
0.772797	1.09274	0.892386
1.1793	1.32043	1.12728
1.34631	1.42972	1.15556
1.28308	1.39441	1.1537
1.58891	1.46897	1.36154
2.3638	2.23464	1.33843
2.15943	1.95151	1.38466
1.79885	1.60621	1.42163
1.63023	1.76074	1.26098
1.11508	1.283	1.07217
1.60222	2.12266	1.04818
1.7888	1.63296	1.36862
1.91785	1.67701	1.43917
1.80175	1.71859	1.35794
1.03394	1.18348	1.03768
1.25441	1.38998	1.17548
1.22773	1.40323	1.11119
1.88579	1.63235	1.39052
1.71094	1.61053	1.36767
1.44522	1.5208	1.14786
1.33536	1.56443	1.14929
1.14285	1.42059	1.00699
1.2872	1.38711	1.22681
1.50107	1.76018	1.09844
1.11877	1.23696	1.21036
0.902176	1.17456	0.978274
2.78621	2.79086	1.32116
0.77676	1.17336	0.788707
3.58535	2.60393	1.76748
2.42242	1.99835	1.54081
1.1887	1.41499	1.20102
1.27014	1.44445	1.17079
0.560714	1.11687	0.649965
2.76745	2.61333	1.59604
3.92917	2.48631	1.85237
1.81524	1.61725	1.53818
2.14681	1.88375	1.40312
2.06671	1.62945	1.59209
1.38363	1.42117	1.28716
1.58171	1.67015	1.3389
3.03226	2.45946	1.586
0.683166	1.09154	0.819575
1.78297	1.85921	1.2759
1.9523	1.67528	1.48568
0.705581	1.06059	0.883108
1.11004	1.53057	0.918682
1.01419	1.19525	1.0784
1.00605	1.30229	0.982365
1.4226	1.43664	1.28329
1.50696	1.94005	1.08628
1.67842	1.70447	1.38488
1.79803	1.80193	1.26595
2.07579	1.72113	1.5187
1.78239	1.81954	1.24959
1.09378	1.30499	1.0821
1.11305	1.47893	0.978958
1.44719	1.51227	1.19023
1.50037	1.56021	1.25488
1.27782	1.63133	1.00686
1.2456	1.35726	1.18954
0.821287	1.13783	0.900171
0.825462	1.14116	0.981994
1.87786	1.75559	1.37462
1.34637	1.38896	1.20941
2.07382	1.68722	1.69193
2.05748	2.00735	1.21221
2.96777	2.67973	1.49612
1.19515	1.26882	1.2005
1.77129	1.7874	1.22187
1.12917	1.31763	1.10589
0.735317	0.99537	0.932002
1.02239	1.19965	1.06916
1.67809	2.38618	0.961268
0.590994	0.913999	0.824972
1.18822	1.56987	0.966585
3.5048	2.55642	1.82498
2.35635	1.75362	1.62163
3.5247	2.47749	1.82028
1.47693	1.57492	1.16267
3.85984	2.87055	1.90033
3.30248	2.33082	1.70922
2.22241	1.94637	1.47566
1.45681	1.78978	1.05129
2.63677	2.64741	1.24628
2.75783	1.8837	1.90401
1.57397	1.69063	1.37211
2.60525	2.47409	1.51232
3.64664	2.25676	2.20757
3.91465	2.82745	1.82421
1.78626	2.04243	1.09377
1.67162	1.47379	1.47479
1.42266	1.38995	1.25198
3.10323	2.70974	1.44875
0.971569	1.23645	1.01869
3.62371	2.46528	1.8318
1.62515	1.3838	1.43803
3.19452	2.71009	1.58546
3.81065	2.81935	1.87523
1.50026	1.51059	1.40724
2.07302	1.95965	1.32489
1.48765	1.52157	1.19577
1.42248	1.58252	1.1285
1.27569	1.67414	1.00864
1.37932	1.72557	1.00135
1.56517	1.64922	1.1554
1.65768	1.51543	1.5084
1.36237	1.42702	1.15424
2.48076	2.28073	1.58663
1.83528	1.83196	1.26151
2.00415	1.58422	1.59575
2.39698	1.98562	1.54952
0.796664	1.2431	0.77128
1.45856	1.51165	1.20957
2.80616	2.14115	1.71867
1.81772	1.79062	1.39342
2.45088	1.86707	1.70481
2.07261	1.93337	1.2712
2.21211	2.04555	1.33792
3.94013	2.75305	2.08331
2.7329	2.18215	1.60074
1.2149	1.47692	1.17164
1.23943	1.32344	1.15844
1.09166	1.29592	1.10337
0.947581	1.29193	1.01713
1.01334	1.24739	1.08536
1.14814	1.28355	1.16976
1.44976	1.44067	1.33525
2.08362	1.70114	1.57213
1.36158	1.35549	1.24614
0.740702	1.08025	0.855753
1.61907	1.8734	1.10191
1.20449	1.35322	1.17393
1.33969	1.36795	1.24711
0.796513	1.17468	0.891924
1.84413	1.61216	1.40905
1.54866	1.2154	1.62641
0.728511	1.08182	0.821829
1.63153	1.9254	1.07538
0.883996	1.22736	0.919715
1.04129	1.29198	1.15508
0.873246	1.26745	0.954888
1.05828	1.23317	1.07972
0.703745	1.01596	0.892969
1.13379	1.76909	1.06007
1.01407	1.20941	1.09336
1.42978	1.62209	1.2082
1.08418	1.30832	1.01911
3.78245	2.39829	1.839
1.14254	1.66247	1.02485
0.958917	1.28898	0.993367
1.89732	1.87908	1.36934
1.37091	1.59603	1.08182
1.41924	1.49933	1.27151
1.45335	1.57973	1.15238
1.96682	1.63594	1.52472
1.09438	1.33055	1.02139
1.17308	1.56649	1.01539
1.52782	1.82072	1.14874
0.664819	1.66477	0.572858
2.45437	2.0254	1.47347
1.84275	1.91278	1.24295
2.34745	1.77686	1.59245
1.5319	1.81939	1.07186
1.5558	1.64015	1.21617
1.75376	1.81844	1.22642
3.43941	3.27003	1.27613
1.58347	1.46108	1.39819
2.71627	3.07962	1.26784
1.37117	1.52821	1.18441
1.6914	1.71328	1.32846
1.10697	1.44414	1.01979
1.37426	1.36607	1.23564
0.931579	1.27412	0.906709
0.834416	1.09001	0.870609
0.578561	0.90825	0.762391
1.01815	1.31272	0.970585
1.54215	1.49529	1.24835
1.83866	2.00559	1.19396
1.85953	1.65949	1.53791
2.23269	1.81755	1.59972
1.2587	1.34487	1.22235
1.37644	1.32574	1.33781
2.48171	2.07644	1.47472
2.0691	1.72453	1.49729
0.685707	0.985933	0.848842
0.800597	1.03133	0.95048
1.63193	1.79757	1.22975
1.65213	1.94754	1.07043
1.92172	1.80042	1.40358
1.90871	2.12051	1.06369
1.21399	1.82063	0.781719
1.33505	1.39559	1.22544
1.7548	1.74193	1.20548
2.02206	1.72614	1.39699
1.38515	1.29805	1.40382
0.812817	1.16082	0.81352
1.79715	1.6787	1.37836
1.52036	1.35557	1.40521
0.78287	1.34533	0.786225
1.24854	1.65987	0.894817
2.47932	2.33381	1.52833
3.18443	2.77562	1.70689
1.48983	1.31388	1.45747
0.966624	1.15686	1.0426
1.67322	1.49146	1.33329
3.01363	2.29586	1.57524
1.34003	1.6719	1.04072
1.1781	1.29016	1.12177
2.35569	2.2316	1.2886
0.921657	1.10842	1.02903
1.53555	1.52359	1.30336
1.48388	1.64514	1.1532
1.29065	1.49628	1.12765

## Sheet: ΔminC
area	legth	W.max
1.86885	1.76693	1.44886
2.29573	2.17633	1.68357
2.48849	1.97401	1.52337
1.05427	1.37145	0.929026
1.17182	1.31919	1.12106
1.56405	1.76785	1.07917
2.4782	1.8616	1.73356
2.1486	1.69477	1.51539
1.79957	1.56295	1.42968
1.46005	1.77063	0.975094
1.31769	1.47488	1.10054
2.86619	2.71527	1.4884
2.20444	1.98241	1.36542
1.5177	1.63304	1.38719
3.88295	2.41264	2.16976
2.58637	2.31422	1.50894
1.4422	1.68127	1.11141
1.12597	1.38534	1.02979
1.42592	1.66053	1.11678
1.46537	1.66473	1.24683
1.11205	1.28674	1.14912
3.91737	2.89039	1.72388
1.34685	1.48463	1.14739
2.4563	2.23626	1.44467
2.83612	2.63385	1.42729
2.32544	1.84014	1.63587
3.29314	2.45732	1.68264
2.11956	2.04297	1.31365
2.57742	2.08743	1.55417
1.49919	1.99769	1.15172
1.51661	1.6286	1.14672
1.98246	2.03978	1.26113
5.21292	3.09129	2.51284
3.40954	2.57738	1.91619
3.32448	2.37162	1.90256
4.50374	2.38925	2.6181
3.38643	3.03257	1.51488
2.74162	2.31709	1.57696
1.98259	1.78137	1.3359
1.63907	1.44284	1.36435
4.18442	3.36764	1.75401
3.44051	2.57214	2.36852
3.63823	3.30113	1.34909
2.22005	2.26043	1.2735
1.72237	1.76868	1.39536
3.05392	2.24036	1.60249
2.4776	1.92091	1.60042
2.35345	1.99691	1.56604
2.42811	1.90227	1.57891
1.83406	2.10278	1.08221
1.71578	1.56151	1.41049
2.51117	2.34001	1.26917
2.85669	1.9843	1.77383
2.90727	2.65168	1.45011
4.54301	2.71732	2.04359
1.28175	1.63225	1.00645
1.83158	1.75089	1.39334
1.14372	1.26453	1.17393
1.26512	1.63034	0.94097
2.74283	2.62504	1.41537
1.3362	1.59108	1.07064
1.49341	1.6648	1.13254
3.48341	2.36257	1.94782
1.48806	1.4565	1.33287
2.50434	2.13154	1.56557
2.62425	1.93735	1.73699
3.30602	2.4748	1.72531
1.7444	1.8994	1.22939
2.2817	1.85413	1.57373
2.16275	1.80029	1.46723
1.81367	1.72953	1.40309
2.17994	1.82777	1.41586
1.0916	1.23114	1.08439
0.854926	1.04567	1.02057
1.09039	1.35902	1.145
1.28466	1.36221	1.35757
1.75565	1.48481	1.55457
1.24975	1.34754	1.15231
1.4065	1.71164	1.11612
1.2561	1.28139	1.27786
1.5419	1.42473	1.412
4.92645	2.32397	2.8758
1.24733	1.6365	1.16944
2.28878	2.12731	1.36198
1.25761	1.35743	1.16721
1.70005	1.55673	1.36589
1.2342	1.48435	1.0101
2.1048	1.97324	1.45408
1.39785	1.85767	0.96453
0.83127	1.12833	0.911163
1.4255	1.72675	0.98644
0.777486	1.04793	0.933004
1.23196	1.4728	1.01477
1.70126	2.01654	0.995026
0.839256	1.12268	0.930041
2.15652	2.55689	0.946726
1.03948	1.19983	1.1249
0.724064	1.00547	0.903524
1.31879	1.53038	1.14067
0.995739	1.32824	0.921594
2.2413	1.96449	1.36416
2.15868	1.78657	1.48556
1.08207	1.2357	1.13326
1.20933	1.29986	1.17425
1.40299	1.5022	1.1911
0.868054	1.20841	0.959024
1.0916	1.28702	1.07891
2.56266	2.2665	1.51883
2.03086	1.72576	1.4878
2.07951	2.00991	1.24352
1.82444	1.58175	1.5442
1.66036	1.66879	1.25907
1.91833	1.65501	1.5478
1.95917	1.6945	1.44537
3.49584	2.8445	1.6913
2.06878	1.82693	1.39581
1.83797	1.95762	1.21513
1.70528	1.77177	1.39855
2.5255	2.02942	1.45475
3.14562	2.18561	1.80834
2.26037	2.2492	1.42779
2.25072	1.84524	1.60301
2.10473	2.01275	1.40514
2.27495	1.90894	1.69875
2.66841	2.40813	1.57216
1.4438	1.34247	1.2703
1.12754	1.50302	1.05329
2.0449	1.90483	1.48853
1.5073	1.36312	1.3527
1.61759	1.75662	1.33897
1.47448	1.63255	1.2808
1.93774	1.56283	1.47852
2.33155	1.76498	1.61701
1.74458	1.92633	1.15326
1.57013	1.60166	1.26574
2.51117	1.7572	1.74987
1.75583	1.62488	1.52627
2.86229	2.00429	1.88801

## Sheet: ΔslmA
area	legth	W.max
2.68004	1.84668	2.09738
1.00938	1.05283	1.19263
1.8392	1.50121	1.62826
0.793049	0.965718	1.02602
2.21468	1.62554	1.70771
0.862216	1.07507	1.12774
1.52544	1.37361	1.42617
1.80966	1.46998	1.52262
1.22187	1.24232	1.28252
1.00271	1.05726	1.05811
0.924561	1.09531	1.09458
0.569099	0.854142	0.848311
1.69969	1.43789	1.42654
1.69364	1.47729	1.45708
2.84405	1.91106	1.88299
1.6654	1.49095	1.46313
2.4171	1.97385	1.92243
0.695992	0.94456	0.918173
1.76454	1.65577	1.60868
0.885448	1.06112	1.02606
1.51565	1.43775	1.3787
1.11544	1.2154	1.16302
0.709484	0.973002	0.929087
1.37712	1.36125	1.29954
1.27728	1.33356	1.27259
5.72312	2.76455	2.63272
1.84696	1.5629	1.48722
0.72358	0.968391	0.917901
0.980342	1.13401	1.07408
0.762406	1.02793	0.971702
0.646526	0.910936	0.860005
1.04822	1.18613	1.11775
1.34748	1.37745	1.29582
1.44109	1.42717	1.34125
2.56602	1.82225	1.71166
2.07899	1.64791	1.54684
0.970505	1.14543	1.07454
1.20105	1.31352	1.23203
0.944465	1.12584	1.05581
1.1242	1.23221	1.15351
1.41984	1.37702	1.28762
1.10351	1.23061	1.14656
1.4952	1.41702	1.31854
2.30069	1.85143	1.72006
2.49327	1.85877	1.72333
1.9	1.70208	1.57267
1.14735	1.30436	1.19944
1.46283	1.45069	1.32902
2.30009	1.7409	1.59286
1.31911	1.36755	1.24628
1.57559	1.44171	1.31045
1.11674	1.25478	1.13876
1.47684	1.46674	1.32994
1.67667	1.56855	1.41992
1.46853	1.42835	1.29204
0.992049	1.17421	1.05554
0.778283	1.03479	0.929663
1.91631	1.62236	1.45656
1.45575	1.48686	1.33323
2.19942	1.7767	1.59052
1.30285	1.39823	1.25072
1.26814	1.33436	1.19236
1.14399	1.27242	1.13467
1.01613	1.22018	1.08762
1.1484	1.28287	1.14144
1.54075	1.50069	1.33453
0.955597	1.15061	1.02275
1.61556	1.52847	1.35847
1.37415	1.42727	1.26673
1.09935	1.27072	1.12547
1.6652	1.56971	1.38978
0.898085	1.1743	1.03922
1.22981	1.40346	1.23873
0.92565	1.18914	1.04887
1.744	1.57106	1.38506
2.94976	2.11581	1.86514
2.28347	1.81922	1.60318
1.40823	1.4183	1.24803
1.23322	1.38927	1.22011
0.919479	1.15233	1.00982
1.27195	1.37119	1.20147
1.26862	1.31766	1.15399
0.546376	0.88811	0.776857
1.86178	1.73121	1.50713
1.93588	1.70301	1.48043
1.94743	1.70079	1.47805
1.45882	1.41657	1.22878
1.59829	1.5462	1.33768
1.2505	1.37061	1.18524
0.945418	1.18685	1.02352
1.80266	1.64235	1.41394
1.46232	1.52502	1.31065
1.26324	1.38632	1.18914
1.29866	1.33628	1.14611
0.677343	1.0244	0.876792
1.30759	1.45488	1.24479
1.63701	1.55969	1.33431
1.1534	1.34096	1.14313
1.06383	1.27179	1.0807
1.1345	1.32567	1.12589
1.28623	1.40947	1.19668
0.663594	1.00797	0.854658
1.16056	1.32878	1.12605
0.855289	1.12038	0.946105
1.39971	1.42606	1.20367
2.01783	1.85023	1.55861
1.42689	1.51404	1.27449
1.17261	1.34467	1.13089
1.20527	1.35252	1.13612
0.781841	1.1072	0.925747
1.31122	1.39402	1.16486
0.911977	1.14275	0.954711
1.53113	1.52698	1.27247
1.94792	1.71859	1.43133
1.26445	1.42203	1.18036
1.35237	1.45103	1.19547
0.716295	1.02758	0.844148
1.05706	1.36001	1.1165
1.4772	1.54371	1.26557
1.393	1.39992	1.14155
1.21557	1.38902	1.13262
1.4134	1.45674	1.18576
1.99084	1.83477	1.4925
1.65784	1.68824	1.37222
0.917392	1.29031	1.04877
1.20837	1.35473	1.09911
2.61534	2.09908	1.7017
1.99329	1.7359	1.406
1.48878	1.53616	1.24062
2.33572	1.9758	1.59316
1.98537	1.77113	1.4272
1.65899	1.63842	1.31901
0.892063	1.16418	0.935937
0.687144	1.04327	0.837851
1.31928	1.49217	1.19734
0.691303	1.05456	0.846079
1.13074	1.32202	1.05421
1.71499	1.67874	1.33377
2.17222	1.88191	1.49489
1.10467	1.30282	1.03468
0.527689	0.886287	0.703019
0.786954	1.13522	0.900162
1.62691	1.63954	1.29792
1.82544	1.72786	1.36714
1.59853	1.57896	1.24621
2.06925	1.85963	1.46738
0.964552	1.23066	0.967826
1.45738	1.5687	1.23326
0.733623	1.0902	0.855479
1.08634	1.32894	1.04252
1.66156	1.60771	1.26025
2.23327	1.88399	1.47595
2.08701	1.848	1.44407
0.849912	1.2031	0.930872
2.32533	1.97156	1.52284
1.29083	1.4117	1.08819
1.77707	1.72303	1.32489
1.71581	1.65391	1.27062
0.686433	1.01192	0.772872
4.31308	2.5964	1.97548
1.6704	1.69276	1.28584
1.34951	1.48223	1.12238
1.08342	1.34017	1.01032
0.739673	1.10538	0.831657
2.76385	2.15459	1.62048
0.851106	1.16942	0.877902
0.908135	1.21034	0.908
1.40293	1.55389	1.16433
2.45715	2.07926	1.55778
0.962975	1.25392	0.939228
1.54112	1.62642	1.2175
0.99881	1.35336	1.01131
0.804529	1.18993	0.889007
1.19427	1.4557	1.08507
3.01349	2.32363	1.73023
1.67107	1.62011	1.20073
1.20806	1.42101	1.05236
1.47063	1.5891	1.17241
0.910389	1.25529	0.925193
0.648802	1.07547	0.790131
3.05949	2.33038	1.70348
1.70531	1.81288	1.3164
1.19465	1.44687	1.04194
2.17774	1.96497	1.4146
1.27761	1.52419	1.0969
0.981703	1.31891	0.947924
1.35084	1.52833	1.08499
1.56858	1.68859	1.19832
1.69185	1.68925	1.19739
1.96177	1.85015	1.30948
1.74428	1.75042	1.23739
0.724839	1.10899	0.782824
2.52373	2.15246	1.51908
2.14494	2.47367	1.73742
1.14728	1.4433	1.01098
1.55972	1.76563	1.23478
1.50566	1.67027	1.16699
2.18701	1.99613	1.38479
2.60876	2.15838	1.49194
2.51523	2.26303	1.5557
1.53561	1.68559	1.15827
1.3647	1.55257	1.06164
0.957119	1.28901	0.879852
1.52099	1.71283	1.16781
1.50903	1.7508	1.19166
1.53327	1.66371	1.13167
1.34861	1.63694	1.11037
1.05621	1.40831	0.954635
0.802994	1.19277	0.807643
2.30222	2.04077	1.37749
1.61824	1.69871	1.14391
3.0567	2.47116	1.65526
2.43871	2.03851	1.36254
2.84488	2.66131	1.76485
1.60407	1.73902	1.14865
1.19348	1.51656	1.00053
2.35121	2.08406	1.36122
1.61408	1.80698	1.17302
1.37057	1.617	1.04842
2.44411	2.19453	1.42127
1.25056	1.58605	1.02449
2.54763	2.1843	1.40291
1.98597	2.03211	1.30299
1.96359	2.01886	1.29259
1.46495	1.699	1.08094
2.96678	2.47186	1.57066
1.19584	1.48721	0.944214
0.911417	1.2646	0.800521
1.70638	1.87085	1.18302
2.04393	2.05002	1.28197
1.87763	1.88786	1.17539
2.13287	1.99064	1.23571
0.89546	1.37134	0.850715
2.85726	2.55978	1.58283
2.54918	2.45145	1.51342
1.79913	1.87418	1.15358
1.2008	1.61917	0.993759
3.1071	2.39674	1.46899
1.26977	1.61556	0.958146
0.845019	1.39564	0.822099
1.29912	1.68499	0.992465
1.48447	1.76599	1.03646
4.3912	3.09334	1.81488
4.60118	3.35333	1.96716
2.87357	2.47632	1.45112
2.08398	2.0585	1.20207
3.62439	2.68733	1.54805
1.53204	1.87389	1.07754
1.57194	1.98006	1.13781
2.72436	2.37539	1.36224
1.54896	1.8372	1.04461
2.17244	2.18182	1.22207
1.9108	2.13831	1.17825
1.45212	1.75677	0.964939
2.42061	2.30495	1.25546
2.10446	2.28399	1.23854
1.66481	1.91879	1.03957
2.34002	2.25319	1.21542
2.17764	2.45189	1.30741
2.71364	2.63315	1.38951
3.41553	2.96092	1.56002
1.81591	2.06539	1.08606
1.61202	1.90554	0.991175
2.08619	2.26327	1.15491
0.546557	1.11551	0.568901
1.60125	1.98424	1.00776
1.39836	1.84141	0.93139
2.58304	2.51688	1.24622
1.28399	1.7722	0.838515
2.03011	2.32876	1.08137
1.45354	2.12035	0.958674
1.69164	2.1743	0.949193
